# Supplementary material for: Chromatographic Data in Statistical Analysis of BBB Permeability Indices
Source: Membranes (Basel). 2023 Jun 26;13(7):623. doi: 10.3390/membranes13070623 (PMC10384010; doi:10.3390/membranes13070623)
Supplement: Supplementary file 1 [file membranes-13-00623-s001.zip]

Archive with 6 entries (4 files):
- membranes-2455267-supplementary/
- membranes-2455267-supplementary/Wanat Supplementary material/
- membranes-2455267-supplementary/Wanat Supplementary material/Wanat Table S1a Dataset of 181 APIs.pdf
- membranes-2455267-supplementary/Wanat Supplementary material/Wanat Table S1b Dataset of 181 APIs.pdf
- membranes-2455267-supplementary/Wanat Supplementary material/Wanat Table S2. Structures of 181 APIs.pdf
- membranes-2455267-supplementary/Wanat Supplementary material/Wanat Table S3. Corelation matrix of molecular descriptors.pdf
